# Supplementary material for: Whole-genome Analysis Reveals Contrasting Relationships Among Nuclear and Mitochondrial Genomes Between Three Sympatric Bat Species
Source: Genome Biol Evol. 2022 Dec 22;15(1):evac175. doi: 10.1093/gbe/evac175 (PMC9825270; doi:10.1093/gbe/evac175)
Supplement: evac175_Supplementary_Data [file evac175_supplementary_data.zip]

Archive with 2 entries (2 files):
- SuppFigures_rev2.pdf
- Tables_ms_REV2.xlsx
