# Supplementary material for: Whole-genome Analysis Reveals Contrasting Relationships Among Nuclear and Mitochondrial Genomes Between Three Sympatric Bat Species
Source: Genome Biol Evol. 2022 Dec 22;15(1):evac175. doi: 10.1093/gbe/evac175 (PMC9825270; doi:10.1093/gbe/evac175)
Supplement: evac175_Supplementary_Data [file evac175_supplementary_data.zip › Tables_ms_REV2.xlsx]

## Sheet: SuppTable1_samples
Supplementary Table 1. List of individuals used in the study with sequencing and mapping information.
	sample id (short)	Species	Location	Country	Lat WGS84	Long WGS84	Age	Sex	Sequenced read pairs	Total bases	Read mapping %	Estimated coverage
	Ebot_28	Eptesicus bottae	Birlik village	Kazakhstan	N 44°41'	E 76°44'	Adult	Male	12807846	3665965813	0.971629	1.8089
	Ebot_29	Eptesicus bottae	Birlik village	Kazakhstan	N 44°41'	E 76°44'	Adult	Male	13248267	3806495998	0.98483	1.87824
	Ebot_31	Eptesicus bottae	Birlik village	Kazakhstan	N 44°41'	E 76°44'	Adult	Male	14595751	4213421102	0.986223	2.07903
	Hmac_287	Eptesicus (H.) macrotus		Chile	S 33° 22'	W 70° 33'	Adult	Female	19269674	5482980026	0.995412	2.70547
	Hmac_407	Eptesicus (H.) macrotus		Chile	S 45° 34'	W 72° 4'	Adult	Male	11870077	3419727777	0.990378	1.6874
	Hmac_423	Eptesicus (H.) macrotus		Chile	S 32° 50'	W 70° 35'	Adult	Female	10797298	3119571914	0.990946	1.53929
	Hmac_447	Eptesicus (H.) macrotus		Chile	S 32° 50'	W 70° 35'	Adult	Female	15043537	4324495046	0.989562	2.13384
	Hmac_471	Eptesicus (H.) macrotus		Chile	S 45° 34"	W 72° 4'	Adult	Male	14106236	4064740547	0.992971	2.00567
	Hmac_669	Eptesicus (H.) macrotus		Chile	S 32° 50'	W 70° 35'	Adult	Male	12491493	3594227600	0.989588	1.7735
	Hmac_773	Eptesicus (H.) macrotus		Chile	S 33° 2'	W 71° 37'	Adult	Male	11247085	3223839944	0.990679	1.59074
	Hmac_782	Eptesicus (H.) macrotus		Chile	S 33° 39'	W 70° 55'	Adult	Male	11364077	3270442644	0.986721	1.61373
	Hmac_815	Eptesicus (H.) macrotus		Chile	S 33° 24'	W 70° 33'	Adult	Male	12267077	3528306602	0.992952	1.74097
	Hmac_946	Eptesicus (H.) macrotus		Chile	S 33° 37'	W 70° 35'	Adult	Male	14915911	4293897671	0.990987	2.11874
	Hmac_968	Eptesicus (H.) macrotus		Chile	S 33° 29'	W 70° 36'	Adult	Male	11263210	3236301219	0.99082	1.59689
	Hmac_1057	Eptesicus (H.) macrotus		Chile	S 34° 9'	W 70° 44'	Adult	Male	11267935	3236052838	0.987663	1.59677
	Hmac_1078	Eptesicus (H.) macrotus		Chile	S 33° 37'	W 70° 35'	Adult	Female	11190752	3224966911	0.990517	1.5913
	Hmac_1079	Eptesicus (H.) macrotus		Chile	S 34° 9'	W 70° 44'	Adult	Male	13765982	3976049663	0.991228	1.9619
	Hmac_1632	Eptesicus (H.) macrotus		Chile	S 33° 22'	W 71° 41'	Adult	Female	12277172	3537241789	0.990707	1.74538
	Hmag_409	Eptesicus (H.) magellanicus		Chile	S 53° 9'	W 70° 55'	Adult	Male	13371619	3853523458	0.990674	1.90144
	Hmag_418	Eptesicus (H.) magellanicus		Chile	S 51° 43'	W 72° 29'	Adult	Female	14810063	4254086649	0.991713	2.09909
	Hmag_519	Eptesicus (H.) magellanicus		Chile	S 54° 6'	W 69° 51'	Adult	Male	14805815	4270819376	0.987205	2.10735
	Hmag_520	Eptesicus (H.) magellanicus		Chile	S 54° 6'	W 69° 51'	Adult	Male	12870159	3716688734	0.988408	1.83393
	Hmag_521	Eptesicus (H.) magellanicus		Chile	S 54° 6'	W 69° 51'	Adult	Female	11503532	3301526541	0.988187	1.62907
	Hmag_523	Eptesicus (H.) magellanicus		Chile	S 54° 6'	W 69° 51'	Adult	Male	13219150	3807625516	0.988445	1.8788
	Hmag_524	Eptesicus (H.) magellanicus		Chile	S 54° 6'	W 69° 51'	Adult	Female	11607897	3348966487	0.989111	1.65248
	Hmag_527	Eptesicus (H.) magellanicus		Chile	S 54° 6'	W 69° 51'	Adult	Female	15198871	4396392354	0.989848	2.16931
	Hmag_529	Eptesicus (H.) magellanicus		Chile	S 54° 6'	W 69° 51'	Adult	Male	14759783	4267440730	0.990186	2.10568
	Hmag_531	Eptesicus (H.) magellanicus		Chile	S 54° 6'	W 69° 51'	Adult	Female	13907992	4012881385	0.989578	1.98008
	Hmag_532	Eptesicus (H.) magellanicus		Chile	S 54° 6'	W 69° 51'	Adult	Female	11818675	3416930242	0.989638	1.68602
	Hmag_533	Eptesicus (H.) magellanicus		Chile	S 54° 6'	W 69° 51'	Adult	Female	15916158	4610183034	0.989982	2.2748
	Hmag_534	Eptesicus (H.) magellanicus		Chile	S 54° 6'	W 69° 51'	Adult	Female	10866004	3131703511	0.988658	1.54528
	Hmag_536	Eptesicus (H.) magellanicus		Chile	S 54° 6'	W 69° 51'	Adult	Female	11854989	3415283690	0.989442	1.6852
	Hmag_1501	Eptesicus (H.) magellanicus		Chile	S 37° 27'	W 72° 20'	Adult	Female	14286033	4132616448	0.992211	2.03916
	Hmon_1	Eptesicus (H.) montanus		Chile	S 33° 28'	W 70° 33'	Adult	NA	13507139	3916815351	0.991592	1.93267
	Hmon_354	Eptesicus (H.) montanus		Chile	S 33° 2'	W 71° 37'	Adult	Male	14220990	4103250705	0.991119	2.02467
	Hmon_401	Eptesicus (H.) montanus		Chile	S 27° 21'	W70° 19'	Adult	Male	13389818	3867241804	0.990096	1.90821
	Hmon_433	Eptesicus (H.) montanus		Chile	S 33° 28'	W 70° 33'	Adult	Male	14166301	4086603340	0.98967	2.01645
	Hmon_436	Eptesicus (H.) montanus		Chile	S 22° 27'	W 68° 55'	Adult	Female	14645662	4237459122	0.991081	2.09089
	Hmon_494	Eptesicus (H.) montanus		Chile	S 33° 16'	W 70° 52'	Adult	Female	12938911	3741628049	0.99013	1.84623
	Hmon_495	Eptesicus (H.) montanus		Chile	S 33° 16'	W 70° 52'	Adult	Female	11586029	3350668324	0.989436	1.65332
	Hmon_651	Eptesicus (H.) montanus		Chile	S 33° 48'	W 70° 44'	Adult	Female	13541769	3905774981	0.991433	1.92723
	Hmon_701	Eptesicus (H.) montanus		Chile	S 33° 2'	W 71° 37'	Adult	NA	14761295	4250237602	0.993077	2.0972
	Hmon_716	Eptesicus (H.) montanus		Chile	S 33° 22'	W 70° 33'	Adult	Female	12612822	3649646794	0.990919	1.80085
	Hmon_840	Eptesicus (H.) montanus		Chile	S 33° 37'	W 70° 35'	Adult	Male	12315041	3557422353	0.990721	1.75534
	Hmon_843	Eptesicus (H.) montanus		Chile	S 33° 37'	W 70° 35'	Adult	Female	14014468	4044291815	0.99244	1.99558
	Hmon_1080	Eptesicus (H.) montanus		Chile	S 33° 28'	W 70° 33'	Adult	Female	15061706	4344564891	0.990303	2.14374
	Hmon_1397	Eptesicus (H.) montanus		Chile	S 34° 52'	W 71° 9'	Adult	Male	13963592	4026221420	0.990186	1.98666
	Hmon_1600	Eptesicus (H.) montanus		Chile	S 32° 25'	W 71° 3'	Adult	Male	12309457	3551871758	0.991168	1.7526
	Mbra_B1	Myotis brandtii		Germany	N 52° 20'	E 9° 22'	Adult	Male	89659509	25418728558	0.932958	12.5424
	Mbra_B2	Myotis brandtii		Finland	N 60° 25'	E 22° 8'	Adult	Female	85229051	24063642985	0.950868	11.8737
	Mbra_B4	Myotis brandtii		Latvia	N 57° 19'	E 25° 21'	Adult	Male	73798567	21005248736	0.951539	10.3646
	Mbra_B5	Myotis brandtii		Russia	N 61° 46'	E 34° 21'	Adult	Male	93767047	26390333981	0.949167	13.0218
	Mluc_L25	Myotis lucifugus		United States	N 46° 52'	W 89° 7'	Adult	Male	45618079	12665753838	0.948304	6.24966
	Mluc_L91	Myotis lucifugus		United States	N 46° 52'	W 89° 7'	Juvenile	Female	46498701	12930959634	0.949045	6.38053
	Mluc_L26	Myotis lucifugus		United States	N 42° 34'	W 74° 24'	NA	Female	46734728	13044288932	0.87915	6.43645
	Mluc_L29	Myotis lucifugus		United States	N 42° 34'	W 74° 24'	NA	NA	50883101	14142297852	0.867425	6.97824
	Mluc_L49	Myotis lucifugus		United States	N 40° 57'	W 76° 53'	Adult	Female	51565346	14266044856	0.953116	7.0393
	Mluc_L92	Myotis lucifugus		United States	N 40° 47'	W 77° 51'	Adult	Male	65092941	18124014330	0.956558	8.94293

## Sheet: SuppTable2_ABBABABA
Supplementary Table 2. Results of ABBA-BABA analysis through ANGSD for each of the valid four population tests. mean(D)=average D-stat, JK-D=jackknife estimate of the D-stat, V(JK-D)=variance of the D-stat, Z=Z score, pvalue=pvalue from the Z score, nABBA=number of ABBA patterns observed, nBABA=number of BABA patterns observed, nBlocks=number of blocks with observed data, H*=the names of the four…
	H1	H2	H3	H4	D	JK-D	V(JK-D)	Z	pvalue	nABBA	nBABA	nBlocks	Calculation type
	Hmac	Hmag	Hmon	Ebot	-0.216956	-0.216956	1.2e-05	-63.9149	0	590669	917979	1250	Observed
	Hmac	Hmag	Hmon	Ebot	-0.224478	-0.224478	1.2e-05	-63.4941	0	178222	281395	1246	TransRem
	Hmac	Hmon	Hmag	Ebot	-0.002613	-0.002613	1e-06	-2.28933	0.02206	590669	593764	1248	Observed
	Hmac	Hmon	Hmag	Ebot	-0.004318	-0.004318	2e-06	-3.36142	0.000775	178222	179767	1242	TransRem
	Hmag	Hmon	Hmac	Ebot	0.214464	0.214464	1.5e-05	55.0892	0	917979	593764	1250	Observed
	Hmag	Hmon	Hmac	Ebot	0.220373	0.220373	1.6e-05	54.3166	0	281395	179767	1245	TransRem
